# Supplementary material for: Diabetes Capabilities for the Healthcare Workforce Identified via a 3-Staged Modified Delphi Technique
Source: Int J Environ Res Public Health. 2022 Jan 17;19(2):1012. doi: 10.3390/ijerph19021012 (PMC8775604; doi:10.3390/ijerph19021012)
Supplement: Supplementary file 1 [file ijerph-19-01012-s001.zip]

Archive with 1 entries (1 files):
- ijerph-1536577-supplementary.pdf
